# Supplementary material for: Non‐invasive pressure–volume loop analysis in left ventricular load manipulation
Source: Clin Physiol Funct Imaging. 2026 Jul 13;46(4):e70081. doi: 10.1111/cpf.70081 (PMC13359297; doi:10.1111/cpf.70081)
Supplement: Supplementary file 1 — Supporting File 1 [file CPF-46-0-s001.xlsx]

## Sheet: Sheet1
Correlation matrices
DELTA
Controls saline
Pearson correlations - all values																	P values
	Stroke work	Potential energy	Ventricular efficiency	Contractility	PV area	EDV	ESV	SV	EF	CO	HR	SBP	DBP	Ea	Ea/Emax			Stroke work	Potential energy	Ventricular efficiency	Contractility	PV area	EDV	ESV	SV	EF	CO	HR	SBP	DBP	Ea	Ea/Emax
Stroke work	1	-0.0552957	0.504327	0.237816	0.812485	0.547932	-0.146181	0.634888	0.44085	0.283405	0.0549914	0.478271	0.132254	-0.318474	-0.526926		Stroke work		0.797466	0.0119694	0.263136	1.41738e-06	0.00557453	0.495501	0.000859773	0.0310636	0.1796	0.798559	0.0180779	0.53787	0.129337	0.00815513
Potential energy	-0.0552957	1	-0.866208	0.219396	0.537163	0.145666	0.790742	-0.44988	-0.736385	-0.5713	-0.451547	0.654984	0.723696	0.855968	0.793951		Potential energy	0.797466		4.50425e-08	0.302982	0.00679536	0.49704	4.2496e-06	0.0274003	4.08573e-05	0.00354502	0.0267635	0.000513966	6.41717e-05	9.64464e-08	3.64356e-06
Ventricular efficiency	0.504327	-0.866208	1	-0.0555509	-0.0797158	0.160712	-0.781283	0.736872	0.909492	0.630492	0.407482	-0.350789	-0.56074	-0.883207	-0.938288		Ventricular efficiency	0.0119694	4.50425e-08		0.796551	0.711183	0.453139	6.58918e-06	4.01354e-05	7.53214e-10	0.000957663	0.048108	0.0928288	0.00436724	1.097e-08	1.27851e-11
Contractility	0.237816	0.219396	-0.0555509	1	0.329	-0.442995	-0.298964	-0.202215	0.0688727	-0.00812459	0.094544	0.63388	0.43577	0.38574	-0.0995519		Contractility	0.263136	0.302982	0.796551		0.116464	0.0301601	0.155861	0.343332	0.74914	0.969945	0.66035	0.000881429	0.03329	0.062653	0.643493
PV area	0.812485	0.537163	-0.0797158	0.329	1	0.547928	0.338204	0.273662	-0.0575388	-0.094155	-0.217192	0.786458	0.534272	0.23074	0.018436		PV area	1.41738e-06	0.00679536	0.711183	0.116464		0.00557498	0.105996	0.195679	0.789427	0.661666	0.307988	5.19736e-06	0.00715859	0.278025	0.931861
EDV	0.547932	0.145666	0.160712	-0.442995	0.547928	1	0.333394	0.711123	0.21395	0.211492	-0.0532888	0.00812102	-0.0445946	-0.306795	-0.154685		EDV	0.00557453	0.49704	0.453139	0.0301601	0.00557498		0.111377	9.80637e-05	0.315443	0.321164	0.804676	0.969958	0.836082	0.14479	0.470475
ESV	-0.146181	0.790742	-0.781283	-0.298964	0.338204	0.333394	1	-0.425759	-0.835049	-0.571181	-0.455818	0.255201	0.385835	0.530967	0.759132		ESV	0.495501	4.2496e-06	6.58918e-06	0.155861	0.105996	0.111377		0.0380481	3.86874e-07	0.00355349	0.0251862	0.228769	0.0625826	0.0075935	1.70155e-05
SV	0.634888	-0.44988	0.736872	-0.202215	0.273662	0.711123	-0.425759	1	0.82806	0.628928	0.288775	-0.182517	-0.33053	-0.690405	-0.714568		SV	0.000859773	0.0274003	4.01354e-05	0.343332	0.195679	9.80637e-05	0.0380481		5.89933e-07	0.00099475	0.171141	0.393316	0.114674	0.000188453	8.74972e-05
EF	0.44085	-0.736385	0.909492	0.0688727	-0.0575388	0.21395	-0.835049	0.82806	1	0.697244	0.454131	-0.288779	-0.456717	-0.749984	-0.879043		EF	0.0310636	4.08573e-05	7.53214e-10	0.74914	0.789427	0.315443	3.86874e-07	5.89933e-07		0.000152797	0.0258002	0.171135	0.0248639	2.44684e-05	1.58063e-08
CO	0.283405	-0.5713	0.630492	-0.00812459	-0.094155	0.211492	-0.571181	0.628928	0.697244	1	0.911325	-0.305852	-0.464587	-0.616435	-0.676172		CO	0.1796	0.00354502	0.000957663	0.969945	0.661666	0.321164	0.00355349	0.00099475	0.000152797		6.06745e-10	0.146093	0.0221821	0.00133771	0.000286575
HR	0.0549914	-0.451547	0.407482	0.094544	-0.217192	-0.0532888	-0.455818	0.288775	0.454131	0.911325	1	-0.267791	-0.423237	-0.429975	-0.474283		HR	0.798559	0.0267635	0.048108	0.66035	0.307988	0.804676	0.0251862	0.171141	0.0258002	6.06745e-10		0.205826	0.0393278	0.0359831	0.0192042
SBP	0.478271	0.654984	-0.350789	0.63388	0.786458	0.00812102	0.255201	-0.182517	-0.288779	-0.305852	-0.267791	1	0.667867	0.630314	0.304457		SBP	0.0180779	0.000513966	0.0928288	0.000881429	5.19736e-06	0.969958	0.228769	0.393316	0.171135	0.146093	0.205826		0.000362275	0.000961835	0.148035
DBP	0.132254	0.723696	-0.56074	0.43577	0.534272	-0.0445946	0.385835	-0.33053	-0.456717	-0.464587	-0.423237	0.667867	1	0.728588	0.513457		DBP	0.53787	6.41717e-05	0.00436724	0.03329	0.00715859	0.836082	0.0625826	0.114674	0.0248639	0.0221821	0.0393278	0.000362275		5.40779e-05	0.0102819
Ea	-0.318474	0.855968	-0.883207	0.38574	0.23074	-0.306795	0.530967	-0.690405	-0.749984	-0.616435	-0.429975	0.630314	0.728588	1	0.855179		Ea	0.129337	9.64464e-08	1.097e-08	0.062653	0.278025	0.14479	0.0075935	0.000188453	2.44684e-05	0.00133771	0.0359831	0.000961835	5.40779e-05		1.02022e-07
Ea/Emax	-0.526926	0.793951	-0.938288	-0.0995519	0.018436	-0.154685	0.759132	-0.714568	-0.879043	-0.676172	-0.474283	0.304457	0.513457	0.855179	1		Ea/Emax	0.00815513	3.64356e-06	1.27851e-11	0.643493	0.931861	0.470475	1.70155e-05	8.74972e-05	1.58063e-08	0.000286575	0.0192042	0.148035	0.0102819	1.02022e-07
DELTA
HCM saline
Pearson correlations - all values																	P values
	Stroke work	Potential energy	Ventricular efficiency	Contractility	PV area	EDV	ESV	SV	EF	CO	HR	SBP	DBP	Ea	Ea/Emax			Stroke work	Potential energy	Ventricular efficiency	Contractility	PV area	EDV	ESV	SV	EF	CO	HR	SBP	DBP	Ea	Ea/Emax
Stroke work	1	0.0950366	0.464744	0.331212	0.797337	0.70017	-0.14415	0.75234	0.58519	0.47372	0.0713841	0.438302	0.300808	-0.333595	-0.62253		Stroke work		0.746564	0.0940658	0.247369	0.000636313	0.00529782	0.622963	0.00190668	0.0279206	0.087058	0.808392	0.116967	0.296005	0.243777	0.0174211
Potential energy	0.0950366	1	-0.749944	0.388207	0.676579	0.331128	0.916194	-0.32342	-0.585537	-0.192428	0.095676	0.72366	0.544385	0.620558	0.534869		Potential energy	0.746564		0.00200862	0.170177	0.00787974	0.247496	4.16732e-06	0.259339	0.0278055	0.509848	0.74491	0.00343644	0.0441464	0.0178859	0.0487557
Ventricular efficiency	0.464744	-0.749944	1	-0.243232	-0.110896	0.219272	-0.800446	0.756775	0.91032	0.472744	0.00468533	-0.417773	-0.314819	-0.83008	-0.893956		Ventricular efficiency	0.0940658	0.00200862		0.402069	0.705865	0.451338	0.000584145	0.00172883	6.17602e-06	0.0878022	0.987317	0.137173	0.272947	0.000238417	1.62785e-05
Contractility	0.331212	0.388207	-0.243232	1	0.480366	-0.0777836	0.0585519	-0.112931	-0.0758975	-0.0992858	-0.0360238	0.830026	0.812446	0.595794	0.0582848		Contractility	0.247369	0.170177	0.402069		0.0821112	0.791545	0.8424	0.700692	0.796502	0.735594	0.902693	0.000238846	0.000413997	0.0245553	0.843111
PV area	0.797337	0.676579	-0.110896	0.480366	1	0.718685	0.448838	0.360437	0.0778774	0.233755	0.11081	0.76296	0.552562	0.129465	-0.136218		PV area	0.000636313	0.00787974	0.705865	0.0821112		0.00377932	0.10743	0.205521	0.791299	0.421211	0.706082	0.00150308	0.0404475	0.65913	0.642408
EDV	0.70017	0.331128	0.219272	-0.0777836	0.718685	1	0.268557	0.747146	0.445497	0.524454	0.196213	0.145747	0.0655959	-0.478946	-0.477685		EDV	0.00529782	0.247496	0.451338	0.791545	0.00377932		0.353212	0.00213311	0.110394	0.0541909	0.501394	0.619076	0.823697	0.0831512	0.084082
ESV	-0.14415	0.916194	-0.800446	0.0585519	0.448838	0.268557	1	-0.439593	-0.717534	-0.295248	0.0394769	0.463529	0.244261	0.525905	0.652248		ESV	0.622963	4.16732e-06	0.000584145	0.8424	0.10743	0.353212		0.115769	0.00386234	0.305458	0.893412	0.0950439	0.400017	0.0534088	0.0114689
SV	0.75234	-0.32342	0.756775	-0.112931	0.360437	0.747146	-0.439593	1	0.91051	0.692752	0.15572	-0.183937	-0.107378	-0.809473	-0.895476		SV	0.00190668	0.259339	0.00172883	0.700692	0.205521	0.00213311	0.115769		6.10065e-06	0.00602513	0.59501	0.529041	0.714835	0.000451849	1.49789e-05
EF	0.58519	-0.585537	0.91032	-0.0758975	0.0778774	0.445497	-0.717534	0.91051	1	0.629189	0.112776	-0.311545	-0.142453	-0.8195	-0.950919		EF	0.0279206	0.0278055	6.17602e-06	0.796502	0.791299	0.110394	0.00386234	6.10065e-06		0.0159196	0.701086	0.278238	0.627106	0.000334325	1.81487e-07
CO	0.47372	-0.192428	0.472744	-0.0992858	0.233755	0.524454	-0.295248	0.692752	0.629189	1	0.813244	-0.178008	-0.325073	-0.593496	-0.677309		CO	0.087058	0.509848	0.0878022	0.735594	0.421211	0.0541909	0.305458	0.00602513	0.0159196		0.000404279	0.542629	0.256771	0.0252574	0.00778749
HR	0.0713841	0.095676	0.00468533	-0.0360238	0.11081	0.196213	0.0394769	0.15572	0.112776	0.813244	1	-0.0456844	-0.302391	-0.149451	-0.201122		HR	0.808392	0.74491	0.987317	0.902693	0.706082	0.501394	0.893412	0.59501	0.701086	0.000404279		0.87676	0.293344	0.610095	0.490529
SBP	0.438302	0.72366	-0.417773	0.830026	0.76296	0.145747	0.463529	-0.183937	-0.311545	-0.178008	-0.0456844	1	0.774536	0.657335	0.253562		SBP	0.116967	0.00343644	0.137173	0.000238846	0.00150308	0.619076	0.0950439	0.529041	0.278238	0.542629	0.87676		0.00114379	0.0106312	0.381731
DBP	0.300808	0.544385	-0.314819	0.812446	0.552562	0.0655959	0.244261	-0.107378	-0.142453	-0.325073	-0.302391	0.774536	1	0.562852	0.136902		DBP	0.296005	0.0441464	0.272947	0.000413997	0.0404475	0.823697	0.400017	0.714835	0.627106	0.256771	0.293344	0.00114379		0.0361227	0.640722
Ea	-0.333595	0.620558	-0.83008	0.595794	0.129465	-0.478946	0.525905	-0.809473	-0.8195	-0.593496	-0.149451	0.657335	0.562852	1	0.817916		Ea	0.243777	0.0178859	0.000238417	0.0245553	0.65913	0.0831512	0.0534088	0.000451849	0.000334325	0.0252574	0.610095	0.0106312	0.0361227		0.000351037
Ea/Emax	-0.62253	0.534869	-0.893956	0.0582848	-0.136218	-0.477685	0.652248	-0.895476	-0.950919	-0.677309	-0.201122	0.253562	0.136902	0.817916	1		Ea/Emax	0.0174211	0.0487557	1.62785e-05	0.843111	0.642408	0.084082	0.0114689	1.49789e-05	1.81487e-07	0.00778749	0.490529	0.381731	0.640722	0.000351037
DELTA
Volunteers GTN
Pearson correlations - all values																	P values
	Stroke work	Potential energy	Ventricular efficiency	Contractility	PV area	EDV	ESV	SV	EF	CO	HR	SBP	DBP	Ea	Ea/Emax			Stroke work	Potential energy	Ventricular efficiency	Contractility	PV area	EDV	ESV	SV	EF	CO	HR	SBP	DBP	Ea	Ea/Emax
Stroke work	1	0.586354	0.116849	0.30821	0.93443	0.675146	0.288199	0.721157	0.673297	0.372211	-0.012945	0.560024	0.0964016	-0.249506	-0.6608		Stroke work		0.126589	0.782894	0.457661	0.000670588	0.06618	0.488803	0.043499	0.0672116	0.363883	0.975731	0.148847	0.820364
Potential energy	0.586354	1	-0.712871	0.319256	0.836406	0.438052	0.750739	0.21671	-0.185744	-0.182758	-0.329815	0.739045	-0.494524	0.306846	0.120937		Potential energy	0.126589		0.0471672	0.440826	0.00964669	0.277676	0.0318399	0.606212	0.659658	0.664882	0.424979	0.0361849	0.212849
Ventricular efficiency	0.116849	-0.712871	1	0.0472748	-0.234356	-0.104283	-0.770301	0.212007	0.747423	0.413143	0.287536	-0.298215	0.689175	-0.463509	-0.704504		Ventricular efficiency	0.782894	0.0471672		0.911492	0.576407	0.805882	0.0253185	0.614238	0.0330376	0.308991	0.489848	0.473114	0.0586607
Contractility	0.30821	0.319256	0.0472748	1	0.348909	-0.465803	-0.371322	-0.420691	-0.0635327	-0.454988	-0.346847	0.850197	-0.0305669	0.70189	-0.0243249		Contractility	0.457661	0.440826	0.911492		0.396951	0.244729	0.365121	0.299331	0.881196	0.257322	0.399937	0.00748842	0.942723
PV area	0.93443	0.836406	-0.234356	0.348909	1	0.649421	0.525074	0.583238	0.373912	0.1715	-0.153765	0.703859	-0.152193	-0.0339167	-0.393949		PV area	0.000670588	0.00964669	0.576407	0.396951		0.0813832	0.181474	0.129118	0.36152	0.684688	0.716203	0.0513619	0.719014
EDV	0.675146	0.438052	-0.104283	-0.465803	0.649421	1	0.697343	0.947632	0.535983	0.638163	0.234172	-0.0652489	0.0513119	-0.670043	-0.466527		EDV	0.06618	0.277676	0.805882	0.244729	0.0813832		0.0545292	0.000345086	0.170914	0.0886198	0.576715	0.878005	0.903959
ESV	0.288199	0.750739	-0.770301	-0.371322	0.525074	0.697343	1	0.431923	-0.217151	0.110616	-0.0559547	0.123295	-0.422821	-0.121872	0.217965		ESV	0.488803	0.0318399	0.0253185	0.365121	0.181474	0.0545292		0.28523	0.60546	0.794281	0.895304	0.771154	0.296631
SV	0.721157	0.21671	0.212007	-0.420691	0.583238	0.947632	0.431923	1	0.771215	0.753748	0.319603	-0.137044	0.25297	-0.788847	-0.684178		SV	0.043499	0.606212	0.614238	0.299331	0.129118	0.000345086	0.28523		0.0250361	0.0307768	0.440301	0.746242	0.545529
EF	0.673297	-0.185744	0.747423	-0.0635327	0.373912	0.535983	-0.217151	0.771215	1	0.673657	0.293047	-0.0771879	0.550354	-0.683209	-0.899552		EF	0.0672116	0.659658	0.0330376	0.881196	0.36152	0.170914	0.60546	0.0250361		0.0670101	0.481184	0.855847	0.157523
CO	0.372211	-0.182758	0.413143	-0.454988	0.1715	0.638163	0.110616	0.753748	0.673657	1	0.839183	-0.44299	0.694317	-0.753645	-0.632589		CO	0.363883	0.664882	0.308991	0.257322	0.684688	0.0886198	0.794281	0.0307768	0.0670101		0.00918385	0.271662	0.0560387
HR	-0.012945	-0.329815	0.287536	-0.346847	-0.153765	0.234172	-0.0559547	0.319603	0.293047	0.839183	1	-0.519239	0.769223	-0.392305	-0.255227		HR	0.975731	0.424979	0.489848	0.399937	0.716203	0.576715	0.895304	0.440301	0.481184	0.00918385		0.187262	0.0256539
SBP	0.560024	0.739045	-0.298215	0.850197	0.703859	-0.0652489	0.123295	-0.137044	-0.0771879	-0.44299	-0.519239	1	-0.340213	0.602065	0.00118865		SBP	0.148847	0.0361849	0.473114	0.00748842	0.0513619	0.878005	0.771154	0.746242	0.855847	0.271662	0.187262		0.409614
DBP	0.0964016	-0.494524	0.689175	-0.0305669	-0.152193	0.0513119	-0.422821	0.25297	0.550354	0.694317	0.769223	-0.340213	1	-0.334117	-0.462736		DBP	0.820364	0.212849	0.0586607	0.942723	0.719014	0.903959	0.296631	0.545529	0.157523	0.0560387	0.0256539	0.409614
Ea	-0.249506	0.306846	-0.463509	0.70189	-0.0339167	-0.670043	-0.121872	-0.788847	-0.683209	-0.753645	-0.392305	0.602065	-0.334117	1	0.692811		Ea
Ea/Emax	-0.6608	0.120937	-0.704504	-0.0243249	-0.393949	-0.466527	0.217965	-0.684178	-0.899552	-0.632589	-0.255227	0.00118865	-0.462736	0.692811	1		Ea/Emax
